# Supplementary material for: Micropatterning and Nanodropletting of Titanium by Shifted Surface Laser Texturing Significantly Enhances In Vitro Osteogenesis of Healthy and Osteoporotic Mesenchymal Stromal Cells
Source: J Funct Biomater. 2025 Oct 27;16(11):401. doi: 10.3390/jfb16110401 (PMC12653856; doi:10.3390/jfb16110401)
Supplement: Supplementary file 1 [file jfb-16-00401-s001.zip]

Archive with 1 entries (1 files):
- jfb-3813167-supplementary.pdf
